# Supplementary material for: Structure-Based Design of Novel Thiazolone[3,2-a]pyrimidine Derivatives as Potent RNase H Inhibitors for HIV Therapy
Source: Molecules. 2024 May 3;29(9):2120. doi: 10.3390/molecules29092120 (PMC11085872; doi:10.3390/molecules29092120)
Supplement: Supplementary file 1 [file molecules-29-02120-s001.zip]

Archive with 1 entries (1 files):
- molecules-2961823-supplementary.pdf
